# Supplementary material for: Intracycle Velocity Variation in Swimming: A Systematic Scoping Review
Source: Bioengineering (Basel). 2023 Feb 28;10(3):308. doi: 10.3390/bioengineering10030308 (PMC10044880; doi:10.3390/bioengineering10030308)
Supplement: Supplementary file 1 [file bioengineering-10-00308-s001.zip]

Archive with 1 entries (1 files):
- Evidence Gap Map.html
